# Supplementary material for: Data on analysis of OCC-1 transcript levels in pluripotent and differentiated states of P19 cells
Source: Data Brief. 2020 Feb 29;29:105367. doi: 10.1016/j.dib.2020.105367 (PMC7068043; doi:10.1016/j.dib.2020.105367)
Supplement: Multimedia component 1 [file mmc1.xml]

<?xml version="1.0" encoding="utf-8" standalone="no"?>
<data>
  <datasets>
    <author>dehghani@um.ac.ir;hesamdehghani@gmail.com;hesamdehghani@gmail.com</author>
    <type>0</type>
    <dataset>
      <value>6</value>
      <reason>Other (please explain)</reason>
      <comments>All raw data related to this manuscript are submitted in tables and figures</comments>
    </dataset>
  </datasets>
</data>
